# Supplementary material for: Health System Determinants of Delivery and Uptake of HPV Vaccination Services Among Involuntary Migrant Populations: A Qualitative Systematic Review
Source: Vaccines (Basel). 2025 Oct 18;13(10):1064. doi: 10.3390/vaccines13101064 (PMC12567867; doi:10.3390/vaccines13101064)
Supplement: Supplementary file 1 [file vaccines-13-01064-s001.zip]

Archive with 2 entries (2 files):
- Data S1_PRISMA checklist_Oct 2025.pdf
- Data S2_Search Strings_Oct 2025.pdf
